# Supplementary material for: HuR Reduces Radiation-Induced DNA Damage by Enhancing Expression of ARID1A
Source: Cancers (Basel). 2019 Dec 13;11(12):2014. doi: 10.3390/cancers11122014 (PMC6966656; doi:10.3390/cancers11122014)
Supplement: Supplementary file 1 [file cancers-11-02014-s001.zip]

Archive with 2 entries (2 files):
- cancers-621202-supplementary-final.pdf
- cancers-521202-supplementary-westerns blot figures-final.pdf
